# Supplementary material for: The Nazeris fauna of the Nanling Mountain Range, China (Coleoptera, Staphylinidae, Paederinae)
Source: Zookeys. 2021 Sep 8;1059:117–33. doi: 10.3897/zookeys.1059.72240 (PMC8443541; doi:10.3897/zookeys.1059.72240)
Supplement: XML Treatment for Nazeris rugosus [file zookeys.1059.72240-treatment8.xml]

<!DOCTYPE tp:taxon-treatment
  PUBLIC "-//TaxonX//DTD Taxonomic Treatment Publishing DTD v0 20100105//EN" "tax-treatment-NSO.dtd">
<tp:taxon-treatment xmlns:tp="http://www.plazi.org/taxpub"><tp:treatment-meta><kwd-group><label>Taxon classification</label><kwd><named-content xmlns:xlink="http://www.w3.org/1999/xlink" content-type="kingdom">Animalia</named-content></kwd><kwd><named-content xmlns:xlink="http://www.w3.org/1999/xlink" content-type="order">Coleoptera</named-content></kwd><kwd><named-content xmlns:xlink="http://www.w3.org/1999/xlink" content-type="family">Staphylinidae</named-content></kwd></kwd-group><mixed-citation publication-type="journal"><person-group><name><surname>Lin</surname><given-names>Xiao-Bin</given-names></name><name><surname>Hu</surname><given-names>Jia-Yao</given-names></name></person-group><article-title>The <italic><tp:taxon-name><tp:taxon-name-part taxon-name-part-type="genus" reg="Nazeris">Nazeris</tp:taxon-name-part></tp:taxon-name></italic> fauna of the Nanling Mountain Range, China (<tp:taxon-name><tp:taxon-name-part taxon-name-part-type="order">Coleoptera</tp:taxon-name-part></tp:taxon-name>, <tp:taxon-name><tp:taxon-name-part taxon-name-part-type="family">Staphylinidae</tp:taxon-name-part></tp:taxon-name>, <tp:taxon-name><tp:taxon-name-part taxon-name-part-type="subfamily">Paederinae</tp:taxon-name-part></tp:taxon-name>)</article-title><source>Zookeys</source><day>08</day><month>9</month><year>2021</year><volume>1059</volume><fpage>117</fpage><lpage>133</lpage><pub-id pub-id-type="doi">10.3897/zookeys.1059.72240</pub-id></mixed-citation></tp:treatment-meta><tp:nomenclature><tp:taxon-name>
            <object-id xmlns:xlink="http://www.w3.org/1999/xlink" content-type="arpha" xlink:type="simple">F98DCD01-4E91-5FE1-9675-2982DB8FEB15</object-id>
            <tp:taxon-name-part taxon-name-part-type="genus" reg="Nazeris">Nazeris</tp:taxon-name-part>
            <tp:taxon-name-part taxon-name-part-type="species" reg="rugosus">rugosus</tp:taxon-name-part>
          </tp:taxon-name><tp:taxon-authority>Hu &amp; Qiao, 2019</tp:taxon-authority><xref ref-type="fig" rid="F6">Fig. 27</xref></tp:nomenclature><tp:treatment-sec sec-type="type material" id="SECID0EHOAE"><title>Non-type material examined.</title><p><bold>China: Guangxi Prov.</bold>: Xing’an, Mao’ershan N. R.: 1 ♂, <named-content xmlns:xlink="http://www.w3.org/1999/xlink" content-type="dwc:verbatimCoordinates" xlink:type="simple"><named-content content-type="geo-json" specific-use="{&#34;type&#34;:&#34;Point&#34;,&#34;coordinates&#34;:[110.412831,25.865989]}" id="NCID0ESOAE" xlink:type="simple">25°51'57.56"N, 110°24'46.19"E</named-content></named-content>, 2100 m, 5.v.2021, bamboo, broad-leaved bush, sifted, Yin, Zhang, Pan and Shen leg.; 1 ♂, Lijiangyuan, <named-content xmlns:xlink="http://www.w3.org/1999/xlink" content-type="dwc:verbatimCoordinates" xlink:type="simple"><named-content content-type="geo-json" specific-use="{&#34;type&#34;:&#34;Point&#34;,&#34;coordinates&#34;:[110.428244,25.892400]}" id="NCID0E1OAE" xlink:type="simple">25°53'32.64"N, 110°25'41.68"E</named-content></named-content>, 1990–2030 m, 6.v.2021, sifted, Yin, Zhang, Pan and Shen leg. (<abbrev xmlns:xlink="http://www.w3.org/1999/xlink" content-type="institution" xlink:title="Shanghai Normal University, Shanghai, China" id="ABBRID0E6OAE" xlink:type="simple">SNUC</abbrev>).</p></tp:treatment-sec><tp:treatment-sec sec-type="comparisons" id="SECID0EEPAE"><title>Comparative notes.</title><p><italic><tp:taxon-name><tp:taxon-name-part taxon-name-part-type="genus" reg="Nazeris">Nazeris</tp:taxon-name-part><tp:taxon-name-part taxon-name-part-type="species" reg="rugosus">rugosus</tp:taxon-name-part></tp:taxon-name></italic> is distinguished from all the known species of <italic><tp:taxon-name><tp:taxon-name-part taxon-name-part-type="genus" reg="Nazeris">Nazeris</tp:taxon-name-part></tp:taxon-name></italic> from the Nanling Mountains by the microsculpture covering the head, pronotum and abdomen (<xref ref-type="bibr" rid="B10">Hu and Qiao 2019</xref>: 436, figs 18–20), and by the distinctive shape of the aedeagus, particularly the apically narrowed ventral process (<xref ref-type="bibr" rid="B10">Hu and Qiao 2019</xref>: 436, fig. 23).</p></tp:treatment-sec><tp:treatment-sec sec-type="distribution" id="SECID0EEQAE"><title>Distribution and habitat data.</title><p>The species is known only from Mao’ershan in northeast Guangxi (Fig. <xref ref-type="fig" rid="F6">27</xref>). The specimen was collected by sifting leaf litter at altitudes of 1990–2100 m.</p></tp:treatment-sec><tp:treatment-sec><!--Section generated to contain objects referenced in tp:taxon-treatment.--><fig id="F6" position="float" orientation="portrait"><object-id xmlns:xlink="http://www.w3.org/1999/xlink" content-type="doi" xlink:type="simple">10.3897/zookeys.1059.72240.figure27</object-id><object-id xmlns:xlink="http://www.w3.org/1999/xlink" content-type="arpha" xlink:type="simple">B266DCF4-B4AB-500F-A956-885EED12AF8E</object-id><label>Figure 27.</label><caption><p>Map showing the distribution of <italic><tp:taxon-name><tp:taxon-name-part taxon-name-part-type="genus" reg="Nazeris">Nazeris</tp:taxon-name-part></tp:taxon-name></italic> in Nanling Mountain Range <bold>A</bold><italic><tp:taxon-name><tp:taxon-name-part taxon-name-part-type="genus" reg="Nazeris">N.</tp:taxon-name-part><tp:taxon-name-part taxon-name-part-type="species" reg="inaequalis">inaequalis</tp:taxon-name-part></tp:taxon-name></italic><bold>B</bold><italic><tp:taxon-name><tp:taxon-name-part taxon-name-part-type="genus" reg="Nazeris">N.</tp:taxon-name-part><tp:taxon-name-part taxon-name-part-type="species" reg="rubidus">rubidus</tp:taxon-name-part></tp:taxon-name></italic><bold>C</bold><italic><tp:taxon-name><tp:taxon-name-part taxon-name-part-type="genus" reg="Nazeris">N.</tp:taxon-name-part><tp:taxon-name-part taxon-name-part-type="species" reg="nanlingensis">nanlingensis</tp:taxon-name-part></tp:taxon-name></italic><bold>D</bold><italic><tp:taxon-name><tp:taxon-name-part taxon-name-part-type="genus" reg="Nazeris">N.</tp:taxon-name-part><tp:taxon-name-part taxon-name-part-type="species" reg="gaoleii">gaoleii</tp:taxon-name-part></tp:taxon-name></italic><bold>E</bold><italic><tp:taxon-name><tp:taxon-name-part taxon-name-part-type="genus" reg="Nazeris">N.</tp:taxon-name-part><tp:taxon-name-part taxon-name-part-type="species" reg="huaiweni">huaiweni</tp:taxon-name-part></tp:taxon-name></italic><bold>F</bold><italic><tp:taxon-name><tp:taxon-name-part taxon-name-part-type="genus" reg="Nazeris">N.</tp:taxon-name-part><tp:taxon-name-part taxon-name-part-type="species" reg="obtortus">obtortus</tp:taxon-name-part></tp:taxon-name></italic><bold>G</bold><italic><tp:taxon-name><tp:taxon-name-part taxon-name-part-type="genus" reg="Nazeris">N.</tp:taxon-name-part><tp:taxon-name-part taxon-name-part-type="species" reg="huapingensis">huapingensis</tp:taxon-name-part></tp:taxon-name></italic><bold>H</bold><italic><tp:taxon-name><tp:taxon-name-part taxon-name-part-type="genus" reg="Nazeris">N.</tp:taxon-name-part><tp:taxon-name-part taxon-name-part-type="species" reg="alatus">alatus</tp:taxon-name-part></tp:taxon-name></italic><bold>I</bold><italic><tp:taxon-name><tp:taxon-name-part taxon-name-part-type="genus" reg="Nazeris">N.</tp:taxon-name-part><tp:taxon-name-part taxon-name-part-type="species" reg="exilis">exilis</tp:taxon-name-part></tp:taxon-name></italic><bold>J</bold><italic><tp:taxon-name><tp:taxon-name-part taxon-name-part-type="genus" reg="Nazeris">N.</tp:taxon-name-part><tp:taxon-name-part taxon-name-part-type="species" reg="chenyanae">chenyanae</tp:taxon-name-part></tp:taxon-name></italic><bold>K</bold><italic><tp:taxon-name><tp:taxon-name-part taxon-name-part-type="genus" reg="Nazeris">N.</tp:taxon-name-part><tp:taxon-name-part taxon-name-part-type="species" reg="latilobatus">latilobatus</tp:taxon-name-part></tp:taxon-name></italic><bold>L</bold><italic><tp:taxon-name><tp:taxon-name-part taxon-name-part-type="genus" reg="Nazeris">N.</tp:taxon-name-part><tp:taxon-name-part taxon-name-part-type="species" reg="maoershanus">maoershanus</tp:taxon-name-part></tp:taxon-name></italic><bold>M</bold><italic><tp:taxon-name><tp:taxon-name-part taxon-name-part-type="genus" reg="Nazeris">N.</tp:taxon-name-part><tp:taxon-name-part taxon-name-part-type="species" reg="rugosus">rugosus</tp:taxon-name-part></tp:taxon-name></italic><bold>N</bold><italic><tp:taxon-name><tp:taxon-name-part taxon-name-part-type="genus" reg="Nazeris">N.</tp:taxon-name-part><tp:taxon-name-part taxon-name-part-type="species" reg="yuyimingi">yuyimingi</tp:taxon-name-part></tp:taxon-name></italic><bold>O</bold><italic><tp:taxon-name><tp:taxon-name-part taxon-name-part-type="genus" reg="Nazeris">N.</tp:taxon-name-part><tp:taxon-name-part taxon-name-part-type="species" reg="biacuminatus">biacuminatus</tp:taxon-name-part></tp:taxon-name></italic><bold>P</bold><italic><tp:taxon-name><tp:taxon-name-part taxon-name-part-type="genus" reg="Nazeris">N.</tp:taxon-name-part><tp:taxon-name-part taxon-name-part-type="species" reg="yanzhuqii">yanzhuqii</tp:taxon-name-part></tp:taxon-name></italic><bold>Q</bold><italic><tp:taxon-name><tp:taxon-name-part taxon-name-part-type="genus" reg="Nazeris">N.</tp:taxon-name-part><tp:taxon-name-part taxon-name-part-type="species" reg="xingmini">xingmini</tp:taxon-name-part></tp:taxon-name></italic><bold>R</bold><italic><tp:taxon-name><tp:taxon-name-part taxon-name-part-type="genus" reg="Nazeris">N.</tp:taxon-name-part><tp:taxon-name-part taxon-name-part-type="species" reg="meihuaae">meihuaae</tp:taxon-name-part></tp:taxon-name></italic><bold>S</bold><italic><tp:taxon-name><tp:taxon-name-part taxon-name-part-type="genus" reg="Nazeris">N.</tp:taxon-name-part><tp:taxon-name-part taxon-name-part-type="species" reg="lichongi">lichongi</tp:taxon-name-part></tp:taxon-name></italic>.</p></caption><graphic xmlns:xlink="http://www.w3.org/1999/xlink" xlink:href="zookeys-1059-117-g006.jpg" position="float" orientation="portrait" xlink:type="simple" id="oo_586189.jpg"><uri content-type="original_file" xlink:type="simple">https://binary.pensoft.net/fig/586189</uri></graphic></fig></tp:treatment-sec><ref-list><ref id="B10"><mixed-citation xmlns:xlink="http://www.w3.org/1999/xlink" xlink:type="simple"><person-group><name name-style="western"><surname>Hu</surname><given-names>JY</given-names></name><name name-style="western"><surname>Qiao</surname><given-names>YJ</given-names></name></person-group> (<year>2019</year>) <article-title>Five new species of <italic><tp:taxon-name><tp:taxon-name-part taxon-name-part-type="genus">Nazeris</tp:taxon-name-part></tp:taxon-name></italic> Fauvel in Guangxi, China (<tp:taxon-name><tp:taxon-name-part taxon-name-part-type="order">Coleoptera</tp:taxon-name-part></tp:taxon-name>, <tp:taxon-name><tp:taxon-name-part taxon-name-part-type="family">Staphylinidae</tp:taxon-name-part></tp:taxon-name>, <tp:taxon-name><tp:taxon-name-part taxon-name-part-type="subfamily">Paederinae</tp:taxon-name-part></tp:taxon-name>).</article-title><source>Zootaxa</source><volume>4543</volume>(<issue>3</issue>): <fpage>431</fpage>–<lpage>441</lpage>. <ext-link xlink:type="simple" ext-link-type="doi" xlink:href="10.11646/zootaxa.4543.3.8">https://doi.org/10.11646/zootaxa.4543.3.8</ext-link></mixed-citation></ref></ref-list></tp:taxon-treatment>
