# Supplementary material for: The Nazeris fauna of the Nanling Mountain Range, China (Coleoptera, Staphylinidae, Paederinae)
Source: Zookeys. 2021 Sep 8;1059:117–33. doi: 10.3897/zookeys.1059.72240 (PMC8443541; doi:10.3897/zookeys.1059.72240)
Supplement: XML Treatment for Nazeris meihuaae [file zookeys.1059.72240-treatment13.xml]

<!DOCTYPE tp:taxon-treatment
  PUBLIC "-//TaxonX//DTD Taxonomic Treatment Publishing DTD v0 20100105//EN" "tax-treatment-NSO.dtd">
<tp:taxon-treatment xmlns:tp="http://www.plazi.org/taxpub"><tp:treatment-meta><kwd-group><label>Taxon classification</label><kwd><named-content xmlns:xlink="http://www.w3.org/1999/xlink" content-type="kingdom">Animalia</named-content></kwd><kwd><named-content xmlns:xlink="http://www.w3.org/1999/xlink" content-type="order">Coleoptera</named-content></kwd><kwd><named-content xmlns:xlink="http://www.w3.org/1999/xlink" content-type="family">Staphylinidae</named-content></kwd></kwd-group><mixed-citation publication-type="journal"><person-group><name><surname>Lin</surname><given-names>Xiao-Bin</given-names></name><name><surname>Hu</surname><given-names>Jia-Yao</given-names></name></person-group><article-title>The <italic><tp:taxon-name><tp:taxon-name-part taxon-name-part-type="genus" reg="Nazeris">Nazeris</tp:taxon-name-part></tp:taxon-name></italic> fauna of the Nanling Mountain Range, China (<tp:taxon-name><tp:taxon-name-part taxon-name-part-type="order">Coleoptera</tp:taxon-name-part></tp:taxon-name>, <tp:taxon-name><tp:taxon-name-part taxon-name-part-type="family">Staphylinidae</tp:taxon-name-part></tp:taxon-name>, <tp:taxon-name><tp:taxon-name-part taxon-name-part-type="subfamily">Paederinae</tp:taxon-name-part></tp:taxon-name>)</article-title><source>Zookeys</source><day>08</day><month>9</month><year>2021</year><volume>1059</volume><fpage>117</fpage><lpage>133</lpage><pub-id pub-id-type="doi">10.3897/zookeys.1059.72240</pub-id></mixed-citation></tp:treatment-meta><tp:nomenclature><tp:taxon-name>
            <object-id xmlns:xlink="http://www.w3.org/1999/xlink" content-type="arpha" xlink:type="simple">535E8780-656F-51A6-8666-65DE5686F046</object-id>
            <tp:taxon-name-part taxon-name-part-type="genus" reg="Nazeris">Nazeris</tp:taxon-name-part>
            <tp:taxon-name-part taxon-name-part-type="species" reg="meihuaae">meihuaae</tp:taxon-name-part>
            <object-id xmlns:xlink="http://www.w3.org/1999/xlink" content-type="zoobank" xlink:type="simple">http://zoobank.org/B62BB393-C4B6-41EE-96A7-2B3E49F0C50A</object-id>
          </tp:taxon-name><tp:taxon-authority>Lin &amp; Hu</tp:taxon-authority><tp:taxon-status xmlns:xlink="http://www.w3.org/1999/xlink" xlink:type="simple">sp. nov.</tp:taxon-status><xref ref-type="fig" rid="F1">Figs 3</xref><xref ref-type="fig" rid="F4">, 15–21</xref><xref ref-type="fig" rid="F6">, 27</xref></tp:nomenclature><tp:treatment-sec sec-type="type material" id="SECID0EWHAG"><title>Type material.</title><p><bold><italic>Holotype</italic>: China</bold>: ♂: “China: Guangdong Prov., Shixing County, Chebaling N. R., <named-content xmlns:xlink="http://www.w3.org/1999/xlink" content-type="dwc:verbatimCoordinates" xlink:type="simple"><named-content content-type="geo-json" specific-use="{&#34;type&#34;:&#34;Point&#34;,&#34;coordinates&#34;:[114.172339,24.678283]}" id="NCID0EEIAG" xlink:type="simple">24°40'41.82"N, 114°10'20.42"E</named-content></named-content>, 1067 m, 20.viii.2020, Liang Tang leg.” (<abbrev xmlns:xlink="http://www.w3.org/1999/xlink" content-type="institution" xlink:title="Shanghai Normal University, Shanghai, China" id="ABBRID0EJIAG" xlink:type="simple">SNUC</abbrev>). <bold><italic>Paratypes</italic></bold>: 5 ♂♂, 18 ♀♀, same data as holotype; 3 ♂♂, 8 ♀♀, same data, except “872 m, 20.viii.2020”; 2 ♀♀, “China: Guangdong Prov., Shixing County, Chebaling N. R., <named-content xmlns:xlink="http://www.w3.org/1999/xlink" content-type="dwc:verbatimCoordinates" xlink:type="simple"><named-content content-type="geo-json" specific-use="{&#34;type&#34;:&#34;Point&#34;,&#34;coordinates&#34;:[114.170556,24.682778]}" id="NCID0EUIAG" xlink:type="simple">24°40'58"N, 114°10'14"E</named-content></named-content>, 468–870 m, 24.vi.2020, Xia, Zhang, Yin and Lin leg.”; 6 ♂♂, 3 ♀♀, “China: Jiangxi Prov., Longnan County, Jiulianshan N. R., <named-content xmlns:xlink="http://www.w3.org/1999/xlink" content-type="dwc:verbatimCoordinates" xlink:type="simple"><named-content content-type="geo-json" specific-use="{&#34;type&#34;:&#34;Point&#34;,&#34;coordinates&#34;:[114.443056,24.502778]}" id="NCID0E3IAG" xlink:type="simple">24°30'10"N, 114°26'35"E</named-content></named-content>, 795 m, 18.viii.2020, Liang Tang leg.”; 1 ♂, 2 ♀♀, “China: Jiangxi Prov., Longnan County, Jiulianshan N. R., <named-content xmlns:xlink="http://www.w3.org/1999/xlink" content-type="dwc:verbatimCoordinates" xlink:type="simple"><named-content content-type="geo-json" specific-use="{&#34;type&#34;:&#34;Point&#34;,&#34;coordinates&#34;:[114.443133,24.502897]}" id="NCID0EEJAG" xlink:type="simple">24°30'10.43"N, 114°26'35.28"E</named-content></named-content>, leaf litter, sifted, 1253 m, 17.viii.2020, Liang Tang leg.”; 5 ♂♂, 1 ♀, “China: Jiangxi Prov., Longnan County, Jiulianshan, Huangniushi, <named-content xmlns:xlink="http://www.w3.org/1999/xlink" content-type="dwc:verbatimCoordinates" xlink:type="simple"><named-content content-type="geo-json" specific-use="{&#34;type&#34;:&#34;Point&#34;,&#34;coordinates&#34;:[114.417667,24.522972]}" id="NCID0EMJAG" xlink:type="simple">24°31'22.7"N, 114°25'3.6"E</named-content></named-content>, 600–1000 m, 10.v.2021, C.-L. Zhou &amp; C. Li leg.”; 3 ♀♀, “China: Jiangxi Prov., Longnan County, Jiulianshan, summit of Huangniushi, <named-content xmlns:xlink="http://www.w3.org/1999/xlink" content-type="dwc:verbatimCoordinates" xlink:type="simple"><named-content content-type="geo-json" specific-use="{&#34;type&#34;:&#34;Point&#34;,&#34;coordinates&#34;:[114.435200,24.514722]}" id="NCID0EUJAG" xlink:type="simple">24°30'53"N, 114°26'6.72"E</named-content></named-content>, 1000–1230 m, 12.v.2021, Zhou and Li leg.”; 1 ♂, “China: Jiangxi Prov., Longnan County, Jiulianshan, summit of Huangniushi, <named-content xmlns:xlink="http://www.w3.org/1999/xlink" content-type="dwc:verbatimCoordinates" xlink:type="simple"><named-content content-type="geo-json" specific-use="{&#34;type&#34;:&#34;Point&#34;,&#34;coordinates&#34;:[114.435200,24.514722]}" id="NCID0E3JAG" xlink:type="simple">24°30'53"N, 114°26'6.72"E</named-content></named-content>, 1,000–1,230 m, 12.v.2021, Zhou and Li leg.” (<abbrev xmlns:xlink="http://www.w3.org/1999/xlink" content-type="institution" xlink:title="Shanghai Normal University, Shanghai, China" id="ABBRID0EBKAG" xlink:type="simple">SNUC</abbrev>).</p></tp:treatment-sec><tp:treatment-sec sec-type="description" id="SECID0EGKAG"><title>Description.</title><p>Body length 4.1–4.8 mm; forebody length 2.2–2.6 mm.</p><p>Body (Fig. <xref ref-type="fig" rid="F1">3</xref>) reddish brown; antennae and legs yellowish brown.</p><fig id="F3" position="float" orientation="portrait"><object-id xmlns:xlink="http://www.w3.org/1999/xlink" content-type="doi" xlink:type="simple">10.3897/zookeys.1059.72240.figures10-14</object-id><object-id xmlns:xlink="http://www.w3.org/1999/xlink" content-type="arpha" xlink:type="simple">BECC970C-3A88-586D-A479-C78A85221A05</object-id><label>Figures 10–14.</label><caption><p><italic><tp:taxon-name><tp:taxon-name-part taxon-name-part-type="genus" reg="Nazeris">Nazeris</tp:taxon-name-part><tp:taxon-name-part taxon-name-part-type="species" reg="huaiweni">huaiweni</tp:taxon-name-part></tp:taxon-name></italic><bold>10</bold> forebody <bold>11</bold> male sternite VII <bold>12</bold> male sternite VIII <bold>13</bold> aedeagus in ventral view <bold>14</bold> aedeagus in lateral view. Scale bars: 1.0 mm (<bold>10</bold>); 0.5 mm (<bold>11–14</bold>).</p></caption><graphic xmlns:xlink="http://www.w3.org/1999/xlink" xlink:href="zookeys-1059-117-g003.jpg" position="float" orientation="portrait" xlink:type="simple" id="oo_586186.jpg"><uri content-type="original_file" xlink:type="simple">https://binary.pensoft.net/fig/586186</uri></graphic></fig><p>Head (Fig. <xref ref-type="fig" rid="F4">15</xref>) 0.97–1.03 times as long as wide; punctation very dense, moderately coarse, distinctly umbilicate and partly confluent, interstices lacking microsculpture; postocular portion approximately 1.5–2.1 times as long as eye length.</p><p>Pronotum (Fig. <xref ref-type="fig" rid="F4">15</xref>) 1.05–1.23 times as long as wide, 0.91–1.10 times as long and 0.83–0.87 times as broad as head; punctation non-umbilicate, moderately dense and as coarse as that of head; midline posteriorly with short and very narrow impunctate elevation; interstices lacking microsculpture.</p><p>Elytra (Fig. <xref ref-type="fig" rid="F4">15</xref>) 0.61–0.75 times as long as wide, 0.54–0.66 times as long and 0.97–1.10 times as broad as pronotum; punctation as dense as, and slightly coarser than that of pronotum; interstices lacking microsculpture.</p><p>Abdomen with punctation dense and rather coarse on tergites III–V, dense and less coarse on tergite VI, moderately dense and fine on tergites VII–VIII; interstices lacking microsculpture.</p><p><bold>Male.</bold> Sternite VII (Fig. <xref ref-type="fig" rid="F4">16</xref>) with posterior margin shallowly emarginate in the middle. Sternite VIII (Fig. <xref ref-type="fig" rid="F4">17</xref>) with wide triangular posterior excision. Aedeagus (Figs <xref ref-type="fig" rid="F4">18–21</xref>) with ventral process short, widened near middle in ventral view, with pair of finger-like basal laminae ventrally; dorso-lateral apophyses distinctly curved and widened in apical third in ventral view, extending beyond apex of ventral process.</p></tp:treatment-sec><tp:treatment-sec sec-type="distribution" id="SECID0E1MAG"><title>Distribution and habitat data.</title><p>The species is known from Chebaling in northern Guangdong and Jiulianshan in southern Jiangxi (Fig. <xref ref-type="fig" rid="F6">27</xref>). The specimens were collected by sifting leaf litter at altitudes of 468–1253 m.</p></tp:treatment-sec><tp:treatment-sec sec-type="comparisons" id="SECID0EENAG"><title>Comparative notes.</title><p>This species is very similar in general appearance and aedeagal characters to <italic><tp:taxon-name><tp:taxon-name-part taxon-name-part-type="genus" reg="Nazeris">N.</tp:taxon-name-part><tp:taxon-name-part taxon-name-part-type="species" reg="pengzhongi">pengzhongi</tp:taxon-name-part></tp:taxon-name></italic> Hu &amp; Li, 2015, but can be separated by the finger-like basal laminae of the ventral process and the longer dorso-lateral apophyses of the aedeagus (Figs <xref ref-type="fig" rid="F4">18</xref>, <xref ref-type="fig" rid="F4">20</xref>). The new species is also similar in general appearance to <italic><tp:taxon-name><tp:taxon-name-part taxon-name-part-type="genus" reg="Nazeris">N.</tp:taxon-name-part><tp:taxon-name-part taxon-name-part-type="species" reg="rubidus">rubidus</tp:taxon-name-part></tp:taxon-name></italic> and <italic><tp:taxon-name><tp:taxon-name-part taxon-name-part-type="genus" reg="Nazeris">N.</tp:taxon-name-part><tp:taxon-name-part taxon-name-part-type="species" reg="nanlingensis">nanlingensis</tp:taxon-name-part></tp:taxon-name></italic>, but can be separated by the distinctly longer laminae of the ventral process and the apically wider dorso-lateral apophyses of the aedeagus (Figs <xref ref-type="fig" rid="F4">18</xref>, <xref ref-type="fig" rid="F4">20</xref>). Compared with the holotype from Chebaling, Guangdong (Figs <xref ref-type="fig" rid="F4">18</xref>, <xref ref-type="fig" rid="F4">19</xref>), the specimens from Jiulianshan, Jiangxi (Figs <xref ref-type="fig" rid="F4">20</xref>, <xref ref-type="fig" rid="F4">21</xref>) display a slightly shorter ventral process and slightly narrower apices of the dorso-lateral apophyses of the aedeagus. Based on the similar general appearance and male sternites, these aedeagal differences are treated as intraspecific variation.</p></tp:treatment-sec><tp:treatment-sec sec-type="etymology" id="SECID0ELPAG"><title>Etymology.</title><p>The species is named in honor of Mei-Hua Xia, who collected some of the type specimens.</p></tp:treatment-sec><tp:treatment-sec><!--Section generated to contain objects referenced in tp:taxon-treatment.--><fig id="F1" position="float" orientation="portrait"><object-id xmlns:xlink="http://www.w3.org/1999/xlink" content-type="doi" xlink:type="simple">10.3897/zookeys.1059.72240.figures1-4</object-id><object-id xmlns:xlink="http://www.w3.org/1999/xlink" content-type="arpha" xlink:type="simple">EC305120-70C3-5321-B48D-C1AEC3FCD9AC</object-id><label>Figures 1–4.</label><caption><p>Male habitus of <italic><tp:taxon-name><tp:taxon-name-part taxon-name-part-type="genus" reg="Nazeris">Nazeris</tp:taxon-name-part></tp:taxon-name></italic> spp <bold>1</bold><italic><tp:taxon-name><tp:taxon-name-part taxon-name-part-type="genus" reg="Nazeris">N.</tp:taxon-name-part><tp:taxon-name-part taxon-name-part-type="species" reg="xingmini">xingmini</tp:taxon-name-part></tp:taxon-name></italic><bold>2</bold><italic><tp:taxon-name><tp:taxon-name-part taxon-name-part-type="genus" reg="Nazeris">N.</tp:taxon-name-part><tp:taxon-name-part taxon-name-part-type="species" reg="huaiweni">huaiweni</tp:taxon-name-part></tp:taxon-name></italic><bold>3</bold><italic><tp:taxon-name><tp:taxon-name-part taxon-name-part-type="genus" reg="Nazeris">N.</tp:taxon-name-part><tp:taxon-name-part taxon-name-part-type="species" reg="meihuaae">meihuaae</tp:taxon-name-part></tp:taxon-name></italic><bold>4</bold><italic><tp:taxon-name><tp:taxon-name-part taxon-name-part-type="genus" reg="Nazeris">N.</tp:taxon-name-part><tp:taxon-name-part taxon-name-part-type="species" reg="lichongi">lichongi</tp:taxon-name-part></tp:taxon-name></italic>. Scale bars: 1.0 mm.</p></caption><graphic xmlns:xlink="http://www.w3.org/1999/xlink" xlink:href="zookeys-1059-117-g001.jpg" position="float" orientation="portrait" xlink:type="simple" id="oo_586184.jpg"><uri content-type="original_file" xlink:type="simple">https://binary.pensoft.net/fig/586184</uri></graphic></fig><fig id="F4" position="float" orientation="portrait"><object-id xmlns:xlink="http://www.w3.org/1999/xlink" content-type="doi" xlink:type="simple">10.3897/zookeys.1059.72240.figures15-21</object-id><object-id xmlns:xlink="http://www.w3.org/1999/xlink" content-type="arpha" xlink:type="simple">B36FDADF-74BA-5D56-9D4F-EF56666A9468</object-id><label>Figures 15–21.</label><caption><p><italic><tp:taxon-name><tp:taxon-name-part taxon-name-part-type="genus" reg="Nazeris">Nazeris</tp:taxon-name-part><tp:taxon-name-part taxon-name-part-type="species" reg="meihuaae">meihuaae</tp:taxon-name-part></tp:taxon-name></italic> (<bold>15–19</bold> specimen from Chebaling <bold>20–21</bold> specimen from Jiulianshan) <bold>15</bold> forebody <bold>16</bold> male sternite VII <bold>17</bold> male sternite VIII <bold>18, 20</bold> aedeagus in ventral view <bold>19, 21</bold> aedeagus in lateral view. Scale bars: 1.0 mm (<bold>15</bold>); 0.5 mm (<bold>16–21</bold>).</p></caption><graphic xmlns:xlink="http://www.w3.org/1999/xlink" xlink:href="zookeys-1059-117-g004.jpg" position="float" orientation="portrait" xlink:type="simple" id="oo_586187.jpg"><uri content-type="original_file" xlink:type="simple">https://binary.pensoft.net/fig/586187</uri></graphic></fig><fig id="F6" position="float" orientation="portrait"><object-id xmlns:xlink="http://www.w3.org/1999/xlink" content-type="doi" xlink:type="simple">10.3897/zookeys.1059.72240.figure27</object-id><object-id xmlns:xlink="http://www.w3.org/1999/xlink" content-type="arpha" xlink:type="simple">B266DCF4-B4AB-500F-A956-885EED12AF8E</object-id><label>Figure 27.</label><caption><p>Map showing the distribution of <italic><tp:taxon-name><tp:taxon-name-part taxon-name-part-type="genus" reg="Nazeris">Nazeris</tp:taxon-name-part></tp:taxon-name></italic> in Nanling Mountain Range <bold>A</bold><italic><tp:taxon-name><tp:taxon-name-part taxon-name-part-type="genus" reg="Nazeris">N.</tp:taxon-name-part><tp:taxon-name-part taxon-name-part-type="species" reg="inaequalis">inaequalis</tp:taxon-name-part></tp:taxon-name></italic><bold>B</bold><italic><tp:taxon-name><tp:taxon-name-part taxon-name-part-type="genus" reg="Nazeris">N.</tp:taxon-name-part><tp:taxon-name-part taxon-name-part-type="species" reg="rubidus">rubidus</tp:taxon-name-part></tp:taxon-name></italic><bold>C</bold><italic><tp:taxon-name><tp:taxon-name-part taxon-name-part-type="genus" reg="Nazeris">N.</tp:taxon-name-part><tp:taxon-name-part taxon-name-part-type="species" reg="nanlingensis">nanlingensis</tp:taxon-name-part></tp:taxon-name></italic><bold>D</bold><italic><tp:taxon-name><tp:taxon-name-part taxon-name-part-type="genus" reg="Nazeris">N.</tp:taxon-name-part><tp:taxon-name-part taxon-name-part-type="species" reg="gaoleii">gaoleii</tp:taxon-name-part></tp:taxon-name></italic><bold>E</bold><italic><tp:taxon-name><tp:taxon-name-part taxon-name-part-type="genus" reg="Nazeris">N.</tp:taxon-name-part><tp:taxon-name-part taxon-name-part-type="species" reg="huaiweni">huaiweni</tp:taxon-name-part></tp:taxon-name></italic><bold>F</bold><italic><tp:taxon-name><tp:taxon-name-part taxon-name-part-type="genus" reg="Nazeris">N.</tp:taxon-name-part><tp:taxon-name-part taxon-name-part-type="species" reg="obtortus">obtortus</tp:taxon-name-part></tp:taxon-name></italic><bold>G</bold><italic><tp:taxon-name><tp:taxon-name-part taxon-name-part-type="genus" reg="Nazeris">N.</tp:taxon-name-part><tp:taxon-name-part taxon-name-part-type="species" reg="huapingensis">huapingensis</tp:taxon-name-part></tp:taxon-name></italic><bold>H</bold><italic><tp:taxon-name><tp:taxon-name-part taxon-name-part-type="genus" reg="Nazeris">N.</tp:taxon-name-part><tp:taxon-name-part taxon-name-part-type="species" reg="alatus">alatus</tp:taxon-name-part></tp:taxon-name></italic><bold>I</bold><italic><tp:taxon-name><tp:taxon-name-part taxon-name-part-type="genus" reg="Nazeris">N.</tp:taxon-name-part><tp:taxon-name-part taxon-name-part-type="species" reg="exilis">exilis</tp:taxon-name-part></tp:taxon-name></italic><bold>J</bold><italic><tp:taxon-name><tp:taxon-name-part taxon-name-part-type="genus" reg="Nazeris">N.</tp:taxon-name-part><tp:taxon-name-part taxon-name-part-type="species" reg="chenyanae">chenyanae</tp:taxon-name-part></tp:taxon-name></italic><bold>K</bold><italic><tp:taxon-name><tp:taxon-name-part taxon-name-part-type="genus" reg="Nazeris">N.</tp:taxon-name-part><tp:taxon-name-part taxon-name-part-type="species" reg="latilobatus">latilobatus</tp:taxon-name-part></tp:taxon-name></italic><bold>L</bold><italic><tp:taxon-name><tp:taxon-name-part taxon-name-part-type="genus" reg="Nazeris">N.</tp:taxon-name-part><tp:taxon-name-part taxon-name-part-type="species" reg="maoershanus">maoershanus</tp:taxon-name-part></tp:taxon-name></italic><bold>M</bold><italic><tp:taxon-name><tp:taxon-name-part taxon-name-part-type="genus" reg="Nazeris">N.</tp:taxon-name-part><tp:taxon-name-part taxon-name-part-type="species" reg="rugosus">rugosus</tp:taxon-name-part></tp:taxon-name></italic><bold>N</bold><italic><tp:taxon-name><tp:taxon-name-part taxon-name-part-type="genus" reg="Nazeris">N.</tp:taxon-name-part><tp:taxon-name-part taxon-name-part-type="species" reg="yuyimingi">yuyimingi</tp:taxon-name-part></tp:taxon-name></italic><bold>O</bold><italic><tp:taxon-name><tp:taxon-name-part taxon-name-part-type="genus" reg="Nazeris">N.</tp:taxon-name-part><tp:taxon-name-part taxon-name-part-type="species" reg="biacuminatus">biacuminatus</tp:taxon-name-part></tp:taxon-name></italic><bold>P</bold><italic><tp:taxon-name><tp:taxon-name-part taxon-name-part-type="genus" reg="Nazeris">N.</tp:taxon-name-part><tp:taxon-name-part taxon-name-part-type="species" reg="yanzhuqii">yanzhuqii</tp:taxon-name-part></tp:taxon-name></italic><bold>Q</bold><italic><tp:taxon-name><tp:taxon-name-part taxon-name-part-type="genus" reg="Nazeris">N.</tp:taxon-name-part><tp:taxon-name-part taxon-name-part-type="species" reg="xingmini">xingmini</tp:taxon-name-part></tp:taxon-name></italic><bold>R</bold><italic><tp:taxon-name><tp:taxon-name-part taxon-name-part-type="genus" reg="Nazeris">N.</tp:taxon-name-part><tp:taxon-name-part taxon-name-part-type="species" reg="meihuaae">meihuaae</tp:taxon-name-part></tp:taxon-name></italic><bold>S</bold><italic><tp:taxon-name><tp:taxon-name-part taxon-name-part-type="genus" reg="Nazeris">N.</tp:taxon-name-part><tp:taxon-name-part taxon-name-part-type="species" reg="lichongi">lichongi</tp:taxon-name-part></tp:taxon-name></italic>.</p></caption><graphic xmlns:xlink="http://www.w3.org/1999/xlink" xlink:href="zookeys-1059-117-g006.jpg" position="float" orientation="portrait" xlink:type="simple" id="oo_586189.jpg"><uri content-type="original_file" xlink:type="simple">https://binary.pensoft.net/fig/586189</uri></graphic></fig></tp:treatment-sec></tp:taxon-treatment>
